# Supplementary material for: Evolution of plastid genomes of Holcoglossum (Orchidaceae) with recent radiation
Source: BMC Evol Biol. 2019 Feb 26;19:63. doi: 10.1186/s12862-019-1384-5 (PMC6390633; doi:10.1186/s12862-019-1384-5)
Supplement: Supplementary file 1 — Table S2. Statistic of substitution sites and ω values of Holcoglossum plastid genes. (XLSX 15 kb) [file 12862_2019_1384_MOESM1_ESM.xlsx]

## Sheet: Sheet1
Table S2. Statistic of substitution sites and ω values in Holcoglossum plastid genes.
Gene	Length	Substitutions	Ratio of Substitutions Site	ω	lnL
accD	1461	34	0.0232717	0.42577	-2111.99
atpA	1524	31	0.0203412	0.19688	-2244.06
atpB	1497	16	0.010688	0.19275	-2104.8
atpE	405	5	0.0123457	0.1749	-552.867
atpF	555	9	0.0162162	0.40712	-799.044
atpH	246	2	0.00813008	0.0001	-312.675
atpI	744	9	0.0120968	0.09378	-1027.14
ccsA	966	37	0.0383023	0.44564	-1529.38
cemA	690	14	0.0202899	0.49647	-1017.1
clpP	615	9	0.0146341	0.12289	-879.394
infA	234	2	0.00854701	0.35582	-312.36
matK	1536	71	0.046224	0.44348	-2561.8
petA	963	9	0.00934579	0.12082	-1322.98
petB	648	9	0.0138889	0.03667	-912.147
petD	492	8	0.0162602	0.08442	-699.661
petG	114	2	0.0175439	0.14577	-161.925
petL	96	1	0.0104167	999	-117.059
petN	90	3	0.0333333	0.0001	-119.926
psaA	2253	24	0.0106525	0.02916	-3203.92
psaB	2205	28	0.0126984	0.03542	-3153.15
psaC	246	3	0.0121951	0.11543	-337.573
psaI	111	2	0.018018	0.0001	-145.501
psaJ	135	2	0.0148148	0.0001	-177.108
psbA	1062	17	0.0160075	0.03914	-1516.75
psbB	1527	24	0.0157171	0.15466	-2205.38
psbC	1422	22	0.0154712	0.10882	-2086.3
psbD	1062	11	0.0103578	0.033	-1474.3
psbE	252	1	0.00396825	999	-333.184
psbF	120	1	0.00833333	0.0001	-158.284
psbH	222	4	0.018018	999	-301.549
psbI	111	3	0.027027	0.0001	-154.504
psbJ	123	4	0.0325203	1.0495	-191.248
psbK	186	6	0.0322581	1.92088	-267.605
psbL	117	1	0.00854701	0.0001	-150.335
psbM	105	1	0.00952381	0.0001	-129.695
psbN	132	1	0.00757576	0.0001	-175.044
psbT	108	2	0.0185185	0.0001	-135.778
psbZ	189	0	0	_	_
rbcL	1464	17	0.011612	0.12812	-2075.79
rpl14	369	6	0.0162602	0.0571	-508.987
rpl16	408	7	0.0171569	0.45473	-568.204
rpl2	819	1	0.001221	999	-1087.04
rpl20	387	8	0.0206718	0.18929	-531.579
rpl22	360	9	0.025	0.30678	-540.741
rpl23	282	0	0	_	_
rpl32	174	5	0.0287356	0.91209	-256.929
rpl33	201	9	0.0447761	0.10871	-308.512
rpl36	114	3	0.0263158	0.0001	-154.251
rpoA	1014	39	0.0384615	0.44419	-1635.38
rpoB	3213	56	0.0174292	0.20593	-4706.1
rpoC1	2052	39	0.0190058	0.22847	-3024.01
rpoC2	4158	99	0.0238095	0.44694	-6276.7
rps11	417	9	0.0215827	0.05347	-596.535
rps12	376	0	0	_	_
rps14	303	2	0.00660066	999	-406.482
rps15	276	8	0.0289855	0.20637	-396.802
rps16	285	7	0.0245614	0.43486	-378.553
rps18	306	9	0.0294118	0.34654	-436.606
rps19	279	1	0.00358423	999	-371.013
rps2	711	5	0.00703235	0.42262	-964.245
rps3	657	11	0.0167428	0.3169	-920.2
rps4	606	11	0.0181518	0.10858	-879.518
rps7	468	3	0.00641026	0.0001	-625.618
rps8	396	6	0.0151515	0.13698	-534.54
ycf1	5526	308	0.0557365	0.82867	-9603.48
ycf2	6918	72	0.0104076	0.99996	-10200.1
ycf3	507	6	0.0118343	0.32549	-698.101
ycf4	555	12	0.0216216	0.14463	-833.382
